# Supplementary material for: Molecular epidemiology and emerging tet(X)-associated resistance of Elizabethkingia spp. in Taiwan, 2016–2022
Source: Antimicrob Agents Chemother. 2026 Jun 12;70(7):e00387-26. doi: 10.1128/aac.00387-26 (PMC13321791; doi:10.1128/aac.00387-26)
Supplement: Table S6 — The number of base substitutions per site between sequences is shown. [file aac.00387-26-s0007.xlsx]

## Sheet: MatrixOutput
	Elizabethkingia_anophelis_R26_EF426425	Elizabethkingia_meningoseptica_ATCC_13253_AJ704540	Elizabethkingia_miricola_DSM_14571_MH789417	Elizabethkingia_bruuniana_G0146_MH789419	Elizabethkingia_occulta_G4070_MH789418	Elizabethkingia_ursingii_G4122_MH789420	Elizabethkingia_argenteiflava_YB22_KY510834
1	0.00149408	0.0112792	0.012051	0.0135756	0.0158582	0.0158517	0.0376511
2	0.00449128	0.014316	0.0150943	0.0166262	0.0128115	0.0189095	0.0345058
3	0.00825366	0.0196681	0.0204584	0.0220037	0.0212513	0.0243007	0.0432525
4	0.00149408	0.0112792	0.012051	0.0135756	0.0158582	0.0158517	0.0376511
5	0.00149378	0.0120405	0.0120534	0.0135784	0.0158614	0.0166195	0.0392421
6	0.00149408	0.0112792	0.012051	0.0135756	0.0158582	0.0158517	0.0376511
7	0.00449128	0.014316	0.0150943	0.0166262	0.0128115	0.0189095	0.0345058
8	0.0127961	0	0.0135611	0.0150882	0.0173733	0.0105219	0.0353006
9	0.00449128	0.014316	0.0150943	0.0166262	0.0128115	0.0189095	0.0345058
10	0.00524386	0.0150812	0.0158614	0.0173955	0.0135756	0.0196813	0.0353006
11	0.000746469	0.0120405	0.0128141	0.014341	0.0166262	0.0166195	0.0384501
12	0.000746469	0.0120405	0.0128141	0.014341	0.0166262	0.0166195	0.0384501
13	0.00900912	0.0204363	0.0212283	0.0220037	0.0204805	0.0235277	0.0432525
14	0.00149408	0.0112792	0.012051	0.0135756	0.0158582	0.0158517	0.0376511
15	0.0059976	0.0158476	0.0166296	0.018166	0.014341	0.0204542	0.0360966
16	0.00449128	0.014316	0.0150943	0.0166262	0.0128115	0.0189095	0.0345058
17	0.00149408	0.0112792	0.012051	0.0135756	0.0158582	0.0158517	0.0376511
18	0.000746469	0.0120405	0.0128141	0.014341	0.0166262	0.0166195	0.0384501
19	0.000746469	0.0120405	0.0128141	0.014341	0.0166262	0.0166195	0.0384501
20	0.00149408	0.0112792	0.012051	0.0135756	0.0158582	0.0158517	0.0376511
21	0.00149408	0.0112792	0.012051	0.0135756	0.0158582	0.0158517	0.0376511
22	0.00149408	0.0112792	0.012051	0.0135756	0.0158582	0.0158517	0.0376511
23	0.00149408	0.0112792	0.012051	0.0135756	0.0158582	0.0158517	0.0376511
24	0.000746469	0.0120405	0.0128141	0.014341	0.0166262	0.0166195	0.0384501
25	0.00449128	0.014316	0.0150943	0.0166262	0.0128115	0.0189095	0.0345058
26	0.00149408	0.0112792	0.012051	0.0135756	0.0158582	0.0158517	0.0376511
27	0.00373985	0.0150812	0.0158614	0.0173955	0.0135756	0.0196813	0.0353006
28	0.00373985	0.0150812	0.0158614	0.0173955	0.0135756	0.0196813	0.0353006
29	0.00900912	0.0204363	0.0212283	0.0220037	0.0204805	0.0235277	0.0432525
30	0.0127961	0	0.0135611	0.0150882	0.0173733	0.0105219	0.0353006
31	0.00373985	0.0150812	0.0158614	0.0173955	0.0135756	0.0196813	0.0353006
32	0.00449128	0.014316	0.0150943	0.0166262	0.0128115	0.0189095	0.0345058
33	0.00149408	0.0112792	0.012051	0.0135756	0.0158582	0.0158517	0.0376511
34	0.00449128	0.014316	0.0150943	0.0166262	0.0128115	0.0189095	0.0345058
35	0.000746469	0.0120405	0.0128141	0.014341	0.0166262	0.0166195	0.0384501
36	0.00149408	0.0112792	0.012051	0.0135756	0.0158582	0.0158517	0.0376511
37	0.0135566	0.000746715	0.0143227	0.0150882	0.0166084	0.00976474	0.0353006
38	0.00449128	0.014316	0.0150943	0.0166262	0.0128115	0.0189095	0.0345058
39	0.0166139	0.0112799	0.00750651	0.00826354	0.00977265	0.000746715	0.0376433
40	0.00224285	0.0120405	0.0128141	0.014341	0.0166262	0.0166195	0.0384501
41	0.0112853	0.0227556	0.0235532	0.025107	0.0243535	0.0274129	0.0464712
42	0.00149408	0.0112792	0.012051	0.0135756	0.0158582	0.0158517	0.0376511
43	0.00149408	0.0112792	0.012051	0.0135756	0.0158582	0.0158517	0.0376511
44	0.0128098	0.0143227	0.000746715	0.00224314	0.00449185	0.00750651	0.0360346
45	0.00900912	0.0204363	0.0212283	0.0227756	0.022023	0.0250746	0.0440509
46	0.00149408	0.0112792	0.012051	0.0135756	0.0158582	0.0158517	0.0376511
47	0.00449128	0.014316	0.0150943	0.0166262	0.0128115	0.0189095	0.0345058
48	0.00900912	0.0204363	0.0212283	0.0220037	0.0204805	0.0235277	0.0432525
49	0.00449128	0.014316	0.0150943	0.0166262	0.0128115	0.0189095	0.0345058
50	0.000746469	0.0120405	0.0128141	0.014341	0.0166262	0.0166195	0.0384501
51	0.00449128	0.014316	0.0150943	0.0166262	0.0128115	0.0189095	0.0345058
52	0.00449128	0.014316	0.0150943	0.0166262	0.0128115	0.0189095	0.0345058
53	0.00149408	0.0112792	0.012051	0.0135756	0.0158582	0.0158517	0.0376511
54	0.00149408	0.0112792	0.012051	0.0135756	0.0158582	0.0158517	0.0376511
55	0.00299276	0.0128029	0.0135784	0.0151075	0.0173955	0.0173884	0.0392503
56	0.00374308	0.0135638	0.014341	0.015872	0.0181623	0.0181549	0.0400434
57	0.0135566	0.000746715	0.0143227	0.0158517	0.018139	0.00976474	0.0353006
58	0.00373985	0.0150812	0.0158614	0.0173955	0.0135756	0.0196813	0.0353006
59	0.00149408	0.0112792	0.012051	0.0135756	0.0158582	0.0158517	0.0376511
60	0.00149408	0.0112792	0.012051	0.0135756	0.0158582	0.0158517	0.0376511
61	0.00149408	0.0112792	0.012051	0.0135756	0.0158582	0.0158517	0.0376511
62	0.00149408	0.0112792	0.012051	0.0135756	0.0158582	0.0158517	0.0376511
63	0.00149408	0.0112792	0.012051	0.0135756	0.0158582	0.0158517	0.0376511
64	0.00149408	0.0112792	0.012051	0.0135756	0.0158582	0.0158517	0.0376511
65	0.000746469	0.0120405	0.0128141	0.014341	0.0166262	0.0166195	0.0384501
66	0.000746469	0.0120405	0.0128141	0.014341	0.0166262	0.0166195	0.0384501
67	0.00449128	0.014316	0.0150943	0.0166262	0.0128115	0.0189095	0.0345058
68	0.000746469	0.0120405	0.0128141	0.014341	0.0166262	0.0166195	0.0384501
70	0.0127961	0	0.0135611	0.0150882	0.0173733	0.0105219	0.0353006
71	0.0135566	0.000746715	0.0135611	0.0150882	0.0173733	0.00976474	0.0353006
72	0.000746469	0.0120405	0.0128141	0.014341	0.0166262	0.0166195	0.0384501
73	0.00149408	0.0112792	0.012051	0.0135756	0.0158582	0.0158517	0.0376511
74	0.0143208	0.00149458	0.0143256	0.0158549	0.0181427	0.010524	0.0352933
75	0.00149408	0.0112792	0.012051	0.0135756	0.0158582	0.0158517	0.0376511
76	0.00825366	0.0196681	0.0204584	0.0220037	0.0212513	0.0243007	0.0432525
77	0.0128003	0.00149378	0.0135656	0.0143304	0.0158496	0.00901146	0.0345248
78	0.00149408	0.0112792	0.012051	0.0135756	0.0158582	0.0158517	0.0376511
79	0.00149378	0.0120405	0.0128141	0.014341	0.0166262	0.0166195	0.0384501
80	0.0128098	0.0143227	0.000746715	0.00224314	0.00449185	0.00750651	0.0360346
81	0.00373985	0.0150812	0.0158614	0.0173955	0.0135756	0.0196813	0.0353006
82	0.00149408	0.0112792	0.012051	0.0135756	0.0158582	0.0158517	0.0376511
83	0.00149408	0.0112792	0.012051	0.0135756	0.0158582	0.0158517	0.0376511
84	0.0150862	0.0150751	0.00149329	0.00299057	0.00374109	0.00825639	0.0368228
85	0.00449128	0.014316	0.0150943	0.0166262	0.0128115	0.0189095	0.0345058
86	0.00373985	0.0150812	0.0158614	0.0173955	0.0135756	0.0196813	0.0353006
87	0.00149408	0.0112792	0.012051	0.0135756	0.0158582	0.0158517	0.0376511
88	0.00149408	0.0112792	0.012051	0.0135756	0.0158582	0.0158517	0.0376511
89	0.00900912	0.0204363	0.0212283	0.0220037	0.0204805	0.0235277	0.0432525
90	0.00449128	0.014316	0.0150943	0.0166262	0.0128115	0.0189095	0.0345058
91	0.000746469	0.0120405	0.0128141	0.014341	0.0166262	0.0166195	0.0384501
92	0.0135711	0.0135611	0	0.00149458	0.00374109	0.00675201	0.0368228
93	0.00149408	0.0112792	0.012051	0.0135756	0.0158582	0.0158517	0.0376511
94	0.00149408	0.0112792	0.012051	0.0135756	0.0158582	0.0158517	0.0376511
95	0.00449128	0.014316	0.0150943	0.0166262	0.0128115	0.0189095	0.0345058
96	0.0128098	0.0143227	0.000746715	0.00224314	0.00449185	0.00750651	0.0360346
97	0.00149408	0.0112792	0.012051	0.0135756	0.0158582	0.0158517	0.0376511
98	0.00149408	0.0112792	0.012051	0.0135756	0.0158582	0.0158517	0.0376511
99	0.00900912	0.0204363	0.0212283	0.0220037	0.0204805	0.0235277	0.0432525
100	0.00224285	0.0120405	0.0128141	0.014341	0.0166262	0.0166195	0.0384501
101	0.00449128	0.014316	0.0150943	0.0166262	0.0128115	0.0189095	0.0345058
102	0.000746469	0.0120405	0.0128141	0.014341	0.0166262	0.0166195	0.0384501
104	0.000746469	0.0120405	0.0128141	0.014341	0.0166262	0.0166195	0.0384501
105	0.00750154	0.0189071	0.0196959	0.0212398	0.0204874	0.0235356	0.0424697
106	0.000746469	0.0120405	0.0128141	0.014341	0.0166262	0.0166195	0.0384501
107	0.00149408	0.0112792	0.012051	0.0135756	0.0158582	0.0158517	0.0376511
108	0.000746469	0.0120405	0.0128141	0.014341	0.0166262	0.0166195	0.0384501
109	0.00449128	0.014316	0.0150943	0.0166262	0.0128115	0.0189095	0.0345058
110	0.0127961	0	0.0135611	0.0150882	0.0173733	0.0105219	0.0353006
111	0.00373985	0.0150812	0.0158614	0.0173955	0.0135756	0.0196813	0.0353006
112	0.0143333	0.0143227	0.000746715	0.00149458	0.00299117	0.00599837	0.0368228
114	0.00449128	0.014316	0.0150943	0.0166262	0.0128115	0.0189095	0.0345058
115	0.00900912	0.0204363	0.0212283	0.0220037	0.0204805	0.0235277	0.0432525
116	0.00149408	0.0112792	0.012051	0.0135756	0.0158582	0.0158517	0.0376511
117	0.0128098	0.0143227	0.000746715	0.00224314	0.00449185	0.00750651	0.0360346
118	0.00900912	0.0204363	0.0212283	0.0220037	0.0204805	0.0235277	0.0432525
119	0.00149408	0.0112792	0.012051	0.0135756	0.0158582	0.0158517	0.0376511
120	0.0150832	0.00224314	0.0150882	0.0158549	0.0173768	0.00976671	0.0352933
121	0.000746469	0.0120405	0.0128141	0.014341	0.0166262	0.0166195	0.0384501
122	0.000746469	0.0120405	0.0128141	0.014341	0.0166262	0.0166195	0.0384501
123	0.00373985	0.0150812	0.0158614	0.0173955	0.0135756	0.0196813	0.0353006
124	0.000746469	0.0120405	0.0128141	0.014341	0.0166262	0.0166195	0.0384501
125	0.00373985	0.0150812	0.0158614	0.0173955	0.0135756	0.0196813	0.0353006
126	0.00149408	0.0112792	0.012051	0.0135756	0.0158582	0.0158517	0.0376511
127	0.00149408	0.0112792	0.012051	0.0135756	0.0158582	0.0158517	0.0376511
128	0.0128003	0.00149378	0.0135656	0.0143304	0.0158496	0.00901146	0.0345248
129	0.00149408	0.0112792	0.012051	0.0135756	0.0158582	0.0158517	0.0376511
130	0.00149408	0.0112792	0.012051	0.0135756	0.0158582	0.0158517	0.0376511
131	0.0128003	0.00149378	0.0135656	0.0143304	0.0158496	0.00901146	0.0345248
132	0.00449128	0.014316	0.0150943	0.0166262	0.0128115	0.0189095	0.0345058
133	0.00900912	0.0204363	0.0212283	0.0220037	0.0204805	0.0235277	0.0432525
134	0.00373985	0.0150812	0.0158614	0.0173955	0.0135756	0.0196813	0.0353006
135	0.00449128	0.014316	0.0150943	0.0166262	0.0128115	0.0189095	0.0345058
136	0.00149408	0.0112792	0.012051	0.0135756	0.0158582	0.0158517	0.0376511
137	0.00149408	0.0112792	0.012051	0.0135756	0.0158582	0.0158517	0.0376511
138	0.00149408	0.0112792	0.012051	0.0135756	0.0158582	0.0158517	0.0376511
139	0.00149408	0.0112792	0.012051	0.0135756	0.0158582	0.0158517	0.0376511
140	0.00149408	0.0112792	0.012051	0.0135756	0.0158582	0.0158517	0.0376511
141	0.00149408	0.0112792	0.012051	0.0135756	0.0158582	0.0158517	0.0376511
142	0.00149408	0.0112792	0.012051	0.0135756	0.0158582	0.0158517	0.0376511
143	0.00149408	0.0112792	0.012051	0.0135756	0.0158582	0.0158517	0.0376511
144	0.00149408	0.0112792	0.012051	0.0135756	0.0158582	0.0158517	0.0376511
145	0.00149408	0.0112792	0.012051	0.0135756	0.0158582	0.0158517	0.0376511
146	0.00149408	0.0112792	0.012051	0.0135756	0.0158582	0.0158517	0.0376511
147	0.00900912	0.0204363	0.0212283	0.0227756	0.022023	0.0250746	0.0440509
148	0.00149408	0.0112792	0.012051	0.0135756	0.0158582	0.0158517	0.0376511
149	0.0128098	0.0143227	0.000746715	0.00224314	0.00449185	0.00750651	0.0360346
150	0.00149408	0.0112792	0.012051	0.0135756	0.0158582	0.0158517	0.0376511
152	0.00149408	0.0112792	0.012051	0.0135756	0.0158582	0.0158517	0.0376511
153	0.00149408	0.0112792	0.012051	0.0135756	0.0158582	0.0158517	0.0376511
154	0.00149408	0.0112792	0.012051	0.0135756	0.0158582	0.0158517	0.0376511
155	0.00149408	0.0112792	0.012051	0.0135756	0.0158582	0.0158517	0.0376511
156	0.00149408	0.0112792	0.012051	0.0135756	0.0158582	0.0158517	0.0376511
157	0.00825366	0.0196681	0.0204584	0.0220037	0.0212513	0.0243007	0.0432525
159	0.00825366	0.0196681	0.0204584	0.0220037	0.0212513	0.0243007	0.0432525
160	0.00373985	0.0150812	0.0158614	0.0173955	0.0135756	0.0196813	0.0353006
161	0.0128098	0.0143227	0.000746715	0.00224314	0.00449185	0.00750651	0.0360346
162	0.00149408	0.0112792	0.012051	0.0135756	0.0158582	0.0158517	0.0376511
163	0.00900912	0.0204363	0.0212283	0.0220037	0.0204805	0.0235277	0.0432525
164	0.0150832	0.00224314	0.0150882	0.0158549	0.0173768	0.00976671	0.0352933
165	0.00149408	0.0112792	0.012051	0.0135756	0.0158582	0.0158517	0.0376511
166	0.00149408	0.0112792	0.012051	0.0135756	0.0158582	0.0158517	0.0376511
167	0.0127961	0	0.0135611	0.0150882	0.0173733	0.0105219	0.0353006
168	0.00149408	0.0112792	0.012051	0.0135756	0.0158582	0.0158517	0.0376511
169	0.0135711	0.0135611	0	0.00149458	0.00374109	0.00675201	0.0368228
170	0.00149408	0.0112792	0.012051	0.0135756	0.0158582	0.0158517	0.0376511
171	0.000746469	0.0120405	0.0128141	0.014341	0.0166262	0.0166195	0.0384501
172	0.00149408	0.0112792	0.012051	0.0135756	0.0158582	0.0158517	0.0376511
173	0.00149408	0.0112792	0.012051	0.0135756	0.0158582	0.0158517	0.0376511
174	0.00149408	0.0112792	0.012051	0.0135756	0.0158582	0.0158517	0.0376511
175	0.00149408	0.0112792	0.012051	0.0135756	0.0158582	0.0158517	0.0376511
176	0.00149408	0.0112792	0.012051	0.0135756	0.0158582	0.0158517	0.0376511
177	0.00149408	0.0112792	0.012051	0.0135756	0.0158582	0.0158517	0.0376511
178	0.0128098	0.0143227	0.000746715	0.00224314	0.00449185	0.00750651	0.0360346
179	0.0143333	0.0143227	0.000746715	0.00149458	0.00299117	0.00599837	0.0368228
180	0.00149408	0.0112792	0.012051	0.0135756	0.0158582	0.0158517	0.0376511
181	0.00299057	0.0143208	0.0150994	0.0166318	0.0189236	0.0189159	0.0408235
182	0.00149408	0.0112792	0.012051	0.0135756	0.0158582	0.0158517	0.0376511
183	0.0143333	0.0143227	0.000746715	0.00149458	0.00299117	0.00599837	0.0368228
184	0.00149408	0.0112792	0.012051	0.0135756	0.0158582	0.0158517	0.0376511
185	0.00449128	0.014316	0.0150943	0.0166262	0.0128115	0.0189095	0.0345058
186	0.00373985	0.0150812	0.0158614	0.0173955	0.0135756	0.0196813	0.0353006
187	0.00149408	0.0112792	0.012051	0.0135756	0.0158582	0.0158517	0.0376511
188	0.0135711	0.0135611	0	0.00149458	0.00374109	0.00675201	0.0368228
189	0.00825366	0.0196681	0.0204584	0.0220037	0.0212513	0.0243007	0.0432525
190	0.0120405	0.000746469	0.0128046	0.0143304	0.0166139	0.00976798	0.0345248
191	0.00449128	0.014316	0.0150943	0.0166262	0.0128115	0.0189095	0.0345058
192	0.00449128	0.014316	0.0150943	0.0166262	0.0128115	0.0189095	0.0345058
193	0.00900912	0.0204363	0.0212283	0.0220037	0.0204805	0.0235277	0.0432525
194	0.0127961	0	0.0135611	0.0150882	0.0173733	0.0105219	0.0353006
195	0.0128003	0.00149378	0.0135656	0.0143304	0.0158496	0.00901146	0.0345248
196	0.0135711	0.0135611	0	0.00149458	0.00374109	0.00675201	0.0368228

## Sheet: Caption
Table S6. Estimates of Evolutionary Divergence between Sequences
The number of base substitutions per site between sequences is shown. Analyses were conducted using the Maximum Composite Likelihood model [1]. The analytical procedure encompassed 198 nucleotide sequences. The pairwise deletion option was applied to all ambiguous positions for each sequence pair resulting in a final data set comprising 1,399 positions. Evolutionary analyses were conducted in MEG…
1. Tamura K., Nei M., and Kumar S. (2004). Prospects for inferring very large phylogenies by using the neighbor-joining method. Proceedings of the National Academy of Sciences (USA) 101:11030-11035.
2. Kumar S., Stecher G., Suleski M., Sanderford M., Sharma S., and Tamura K. (2024). Molecular Evolutionary Genetics Analysis Version 12 for adaptive and green computing. Molecular Biology and Evolution 41:1-9.
